# Supplementary material for: Genetic and phenotypic similarity across major psychiatric disorders: a systematic review and quantitative assessment
Source: Transl Psychiatry. 2024 Mar 30;14:171. doi: 10.1038/s41398-024-02866-3 (PMC10981737; doi:10.1038/s41398-024-02866-3)
Supplement: Supplementary file 1 — Supplement [file 41398_2024_2866_MOESM1_ESM.xlsx]

## Sheet: Index
Genetic and phenotypic similarity among major psychiatric disorders: a systematic review and quantitative assessment
SUPPLEMENTARY MATERIAL
1	Complete Search Strategy
2	Included Studies
3	Studies Excluded at Full Text Review
4	Sample-Sizes
5	Case Definition
6	Quality Evaluation
7	Principal Component Analysis Graph of Variables
8	Principal Component Analysis Sensitivity Analysis
9	Risk in First-Degree Relatives
10	Detailed methods for Publication Overlap

## Sheet: 1. Complete Search
Complete Search Strategy
PubMed
(
((Schizophrenia[MeSH Terms] OR schizophreni*[Title/Abstract]) AND (Bipolar Disorder[MeSH Terms] OR bipolar[Title/Abstract]) AND (Attention Deficit Disorder with Hyperactivity[MeSH Terms] OR attention deficit hyperactivity disorder[Title/Abstract] OR ADHD[Title/Abstract]) AND (Depression[MeSH Terms] OR Depressive Disorder, Major[MeSH Terms] OR depressi*[Title/Abstract]))
OR
((Autistic Disorder[MeSH Terms] OR autis*[Title/Abstract]) AND (Bipolar Disorder[MeSH Terms] OR bipolar[Title/Abstract]) AND (Attention Deficit Disorder with Hyperactivity[MeSH Terms] OR attention deficit hyperactivity disorder[Title/Abstract] OR ADHD[Title/Abstract]) AND (Depression[MeSH Terms] OR Depressive Disorder, Major[MeSH Terms] OR depressi*[Title/Abstract]))
OR
((Autistic Disorder[MeSH Terms] OR autis*[Title/Abstract]) AND (Schizophrenia[MeSH Terms] OR schizophreni*[Title/Abstract]) AND (Attention Deficit Disorder with Hyperactivity[MeSH Terms] OR attention deficit hyperactivity disorder[Title/Abstract] OR ADHD[Title/Abstract]) AND (Depression[MeSH Terms] OR Depressive Disorder, Major[MeSH Terms] OR depressi*[Title/Abstract]))
OR
((Autistic Disorder[MeSH Terms] OR autis*[Title/Abstract]) AND (Schizophrenia[MeSH Terms] OR schizophreni*[Title/Abstract]) AND (Bipolar Disorder[MeSH Terms] OR bipolar[Title/Abstract]) AND (Depression[MeSH Terms] OR Depressive Disorder, Major[MeSH Terms] OR depressi*[Title/Abstract]))
OR
((Autistic Disorder[MeSH Terms] OR autis*[Title/Abstract]) AND (Schizophrenia[MeSH Terms] OR schizophreni*[Title/Abstract]) AND (Bipolar Disorder[MeSH Terms] OR bipolar[Title/Abstract]) AND (Attention Deficit Disorder with Hyperactivity[MeSH Terms] OR attention deficit hyperactivity disorder[Title/Abstract] OR ADHD[Title/Abstract]))
OR
(cross-disorder[Title/Abstract])
OR
(major psychiatric disorders[Title/Abstract])
OR
((Genetic Pleiotropy[MeSH Terms] OR pleiotrop*[Title/Abstract]) AND (psychiatric[Title/Abstract] OR neuropsychiatric[Title/Abstract]))
)
AND
("2009"[Date - Publication] : "3000"[Date - Publication])
EMBASE
1. (schizophrenia/ or schizophrenia.ti,ab,kw,kf.) and (bipolar disorder/ or bipolar.ti,ab,kw,kf.) and (attention deficit disorder/ or attention deficit hyperactivity disorder.ti,ab,kw,kf. or ADHD.ti,ab,kw,kf.) and (major depression/ or depressi*.ti,ab,kw,kf.)
2. (autism/ or autis*.ti,ab,kw,kf.) and (bipolar disorder/ or bipolar.ti,ab,kw,kf.) and (attention deficit disorder/ or attention deficit hyperactivity disorder.ti,ab,kw,kf. or ADHD.ti,ab,kw,kf.) and (major depression/ or depressi*.ti,ab,kw,kf.)
3. (autism/ or autis*.ti,ab,kw,kf.) and (schizophrenia/ or schizophrenia.ti,ab,kw,kf.) and (attention deficit disorder/ or attention deficit hyperactivity disorder.ti,ab,kw,kf. or ADHD.ti,ab,kw,kf.) and (major depression/ or depressi*.ti,ab,kw,kf.)
4. (autism/ or autis*.ti,ab,kw,kf.) and (schizophrenia/ or schizophrenia.ti,ab,kw,kf.) and (bipolar disorder/ or bipolar.ti,ab,kw,kf.) and (major depression/ or depressi*.ti,ab,kw,kf.)
5. (autism/ or autis*.ti,ab,kw,kf.) and (schizophrenia/ or schizophrenia.ti,ab,kw,kf.) and (bipolar disorder/ or bipolar.ti,ab,kw,kf.) and (attention deficit disorder/ or attention deficit hyperactivity disorder.ti,ab,kw,kf. or ADHD.ti,ab,kw,kf.)
6. (cross-disorder.ti,ab,kw,kf.)
7. (major psychiatric disorders.ti,ab,kw,kf.)
8. (pleiotropy/ or pleiotrop*.ti,ab,kw,kf.) and (psychiatric or neuropsychiatric).ti,ab,kw,kf.
9. 1 or 2 or 3 or 4 or 5 or 6 or 7 or 8
10. limit 9 to yr="2009-current"
11. limit 10 to article
12. (meta-analysis or metaanalysis).ti,ab,kw,kf.
13. 10 and 12
14. 11 or 13

## Sheet: 2. Included studies
Included Studies
Title	Authors	Year	Journal	Volume	Issue	Pages	All included studies	Studies included for comparison of correlation coefficients (Figure 2)	Studies included in the similarity matrix (Figure 3)
Brain functional connectivity mirrors genetic pleiotropy in psychiatric conditions.	Moreau CA; Kumar K; Harvey A; Huguet G; Urchs S; Schultz LM; Sharmarke H; Jizi K; Martin CO; Younis N; Tamer P; Martineau JL; Orban P; Silva AI; Hall J; van den Bree MBM; Owen MJ; Linden DEJ; Lippé S; Bearden CE; Almasy L; Glahn DC; Thompson PM; Bourgeron T; Bellec P; Jacquemont S	2022	Brain				1	1	1
Virtual Ontogeny of Cortical Growth Preceding Mental Illness.	Patel Y; Shin J; Abé C; Agartz I; Alloza C; Alnæs D; Ambrogi S; Antonucci LA; Arango C; Arolt V; Auzias G; Ayesa-Arriola R; Banaj N; Banaschewski T; Bandeira C; Başgöze Z; Cupertino RB; Bau CHD; Bauer J; Baumeister S; Bernardoni F; Bertolino A; Bonnin CDM; Brandeis D; Brem S; Bruggemann J; Bülow R; Bustillo JR; Calderoni S; Calvo R; Canales-Rodríguez EJ; Cannon DM; Carmona S; Carr VJ; Catts SV; C…	2022	Biol Psychiatry	92	4	299-313	1	1	1
Cross-Disorder Analysis of Shared Genetic Components Between Cortical Structures and Major Psychiatric Disorders.	Li Z; Li D; He Y; Wang K; Ma X; Chen X	2022	Schizophr Bull	48	5	1145-1154	1	1	1
Genetic architecture of 11 major psychiatric disorders at biobehavioral, functional genomic and molecular genetic levels of analysis.	Grotzinger AD; Mallard TT; Akingbuwa WA; Ip HF; Adams MJ; Lewis CM; McIntosh AM; Grove J; Dalsgaard S; Lesch KP; Strom N; Meier SM; Mattheisen M; Børglum AD; Mors O; Breen G; Lee PH; Kendler KS; Smoller JW; Tucker-Drob EM; Nivard MG	2022	Nat Genet	54	5	548-559	1	1	1
Brain transcriptomic profiling reveals common alterations across neurodegenerative and psychiatric disorders	Sadeghi I.; Gispert J.D.; Palumbo E.; Munoz-Aguirre M.; Wucher V.; D'Argenio V.; Santpere G.; Navarro A.; Guigo R.; Vilor-Tejedor N.	2022	Computational and Structural Biotechnology Journal	20		4549-4561	1	1	1
Charting the Landscape of Genetic Overlap Between Mental Disorders and Related Traits Beyond Genetic Correlation.	Hindley G; Frei O; Shadrin AA; Cheng W; O'Connell KS; Icick R; Parker N; Bahrami S; Karadag N; Roelfs D; Holen B; Lin A; Fan CC; Djurovic S; Dale AM; Smeland OB; Andreassen OA	2022	Am J Psychiatry			appiajp21101051	1	0	0
An analysis of genetically regulated gene expression and the role of co-expression networks across 16 psychiatric and substance use phenotypes	Gerring Z.F.; Thorp J.G.; Gamazon E.R.; Derks E.M.	2022	European Journal of Human Genetics	30	5	560-566	1	1	1
Genetic correlations between subcortical brain volumes and psychiatric disorders	Shimada, Takamitsu; Kataoka, Yuzuru; Yasuyama, Toshiki; Kawasaki, Yasuhiro; Ohi, Kazutaka; Shioiri, Toshiki; Thompson, Paul M.	2020	British Journal of Psychiatry	216	5	280-283	1	0	0
Multi-trait analysis for genome-wide association study of five psychiatric disorders.	Wu Y; Cao H; Baranova A; Huang H; Li S; Cai L; Rao S; Dai M; Xie M; Dou Y; Hao Q; Zhu L; Zhang X; Yao Y; Zhang F; Xu M; Wang Q	2020	Transl Psychiatry	10	1	209	1	0	0
A polygenic p factor for major psychiatric disorders.	Selzam S; Coleman JRI; Caspi A; Moffitt TE; Plomin R	2018	Transl Psychiatry	8	1	205	1	1	1
An atlas of genetic correlations across human diseases and traits	Patterson, Nick; Bulik-Sullivan, Brendan; Anttila, Verneri; Duncan, Laramie; Robinson, Elise B.; Daly, Mark J.; Neale, Benjamin M.; Finucane, Hilary K.; Loh, Po-Ru; Gusev, Alexander; Price, Alkes L.; Day, Felix R.; Perry, John R.B.	2015	Nature Genetics	47	11	1236-1241	1	0	0
Classification of common human diseases derived from shared genetic and environmental determinants	Wang, Kanix; Gaitsch, Hallie; Poon, Hoifung; Cox, Nancy J; Rzhetsky, Andrey	2017	Nature Genetics	49	9	1319-1325	1	1	1
Analysis of shared heritability in common disorders of the brain	Anttila, Verneri; Bulik-Sullivan, Brendan; Walters, Raymond K.; Turley, Patrick; Churchhouse, Claire; Daly, Mark; Neale, Benjamin M.; Finucane, Hilary K.; Robinson, Elise; Price, Alkes; Bras, Jose; Guerreiro, Rita; Duncan, Laramie; Williams, Nigel; Holmans, Peter; Escott-Price, Valentina; Williams, Julie; Gormley, Padhraig; Yu, Dongmei; Lee, Phil H.; Cuenca-Leon, Ester; Gerber, Gloria; Weatherall…	2018	Science	360	6395	8757	1	1	1
A computational tool (H-MAGMA) for improved prediction of brain-disorder risk genes by incorporating brain chromatin interaction profiles	Sey, Nancy Y. A.; Fauni, Harper; Hu, Benxia; Mah, Won; McAfee, Jessica Caitlin; Won, Hyejung; Rajarajan, Prashanth; Brennand, Kristen J.; Akbarian, Schahram	2020	Nature Neuroscience	23	4	583-593	1	0	1
Testing structural models of psychopathology at the genomic level	Waldman, Irwin D.; Poore, Holly E.; Luningham, Justin M.; Yang, Jingjing	2020	World Psychiatry	19	3	350-359	1	0	0
Identifying loci with different allele frequencies among cases of eight psychiatric disorders using CC-GWAS	Peyrot, Wouter J.; Price, Alkes L.	2021	Nature Genetics	53	4	445-454	1	0	0
Common brain disorders are associated with heritable patterns of apparent aging of the brain.	Kaufmann T; van der Meer D; Doan NT; Schwarz E; Lund MJ; Agartz I; Alnæs D; Barch DM; Baur-Streubel R; Bertolino A; Bettella F; Beyer MK; Bøen E; Borgwardt S; Brandt CL; Buitelaar J; Celius EG; Cervenka S; Conzelmann A; Córdova-Palomera A; Dale AM; de Quervain DJF; Di Carlo P; Djurovic S; Dørum ES; Eisenacher S; Elvsåshagen T; Espeseth T; Fatouros-Bergman H; Flyckt L; Franke B; Frei O; Haatveit B…	2019	Nat Neurosci	22	10	1617-1623	1	1	1
A genome-wide association study of shared risk across psychiatric disorders implicates gene regulation during fetal neurodevelopment.	Schork AJ; Won H; Appadurai V; Nudel R; Gandal M; Delaneau O; Revsbech Christiansen M; Hougaard DM; Bækved-Hansen M; Bybjerg-Grauholm J; Giørtz Pedersen M; Agerbo E; Bøcker Pedersen C; Neale BM; Daly MJ; Wray NR; Nordentoft M; Mors O; Børglum AD; Bo Mortensen P; Buil A; Thompson WK; Geschwind DH; Werge T	2019	Nat Neurosci	22	3	353-361	1	1	1
Structural brain imaging studies offer clues about the effects of the shared genetic etiology among neuropsychiatric disorders.	Radonjić NV; Hess JL; Rovira P; Andreassen O; Buitelaar JK; Ching CRK; Franke B; Hoogman M; Jahanshad N; McDonald C; Schmaal L; Sisodiya SM; Stein DJ; van den Heuvel OA; van Erp TGM; van Rooij D; Veltman DJ; Thompson P; Faraone SV	2021	Mol Psychiatry				1	1	1
Classifying major mental disorders genetically.	Cao H; Wang J; Baranova A; Zhang F	2021	Prog Neuropsychopharmacol Biol Psychiatry	112		110410	1	0	0
eQTLs Weighted Genetic Correlation Analysis Detected Brain Region Differences in Genetic Correlations for Complex Psychiatric Disorders.	Wen Y; Zhang F; Ma X; Fan Q; Wang W; Xu J; Zhu F; Hao J; He A; Liu L; Liang X; Du Y; Li P; Wu C; Wang S; Wang X; Ning Y; Guo X	2019	Schizophr Bull	45	3	709-715	1	0	0
Synaptic and brain-expressed gene sets relate to the shared genetic risk across five psychiatric disorders.	Hammerschlag AR; de Leeuw CA; Middeldorp CM; Polderman TJC	2020	Psychol Med	50	10	1695-1705	1	0	0
Conditional GWAS analysis to identify disorder-specific SNPs for psychiatric disorders.	Byrne EM; Zhu Z; Qi T; Skene NG; Bryois J; Pardinas AF; Stahl E; Smoller JW; Rietschel M; Owen MJ; Walters JTR; O'Donovan MC; McGrath JG; Hjerling-Leffler J; Sullivan PF; Goddard ME; Visscher PM; Yang J; Wray NR	2020	Mol Psychiatry				1	0	0
Cross-Disorder Analysis of Brain Structural Abnormalities in Six Major Psychiatric Disorders: A Secondary Analysis of Mega- and Meta-analytical Findings From the ENIGMA Consortium.	Opel N; Goltermann J; Hermesdorf M; Berger K; Baune BT; Dannlowski U	2020	Biol Psychiatry	88	9	678-686	1	1	1
Genetic relationship between five psychiatric disorders estimated from genome-wide SNPs.	Lee SH; Ripke S; Neale BM; Faraone SV; Purcell SM; Perlis RH; Mowry BJ; Thapar A; Goddard ME; Witte JS; Absher D; Agartz I; Akil H; Amin F; Andreassen OA; Anjorin A; Anney R; Anttila V; Arking DE; Asherson P; Azevedo MH; Backlund L; Badner JA; Bailey AJ; Banaschewski T; Barchas JD; Barnes MR; Barrett TB; Bass N; Battaglia A; Bauer M; Bayés M; Bellivier F; Bergen SE; Berrettini W; Betancur C; Bett…	2013	Nat Genet	45	9	984-94	1	1	1
Shared molecular neuropathology across major psychiatric disorders parallels polygenic overlap.	Gandal MJ; Haney JR; Parikshak NN; Leppa V; Ramaswami G; Hartl C; Schork AJ; Appadurai V; Buil A; Werge TM; Liu C; White KP; Horvath S; Geschwind DH	2018	Science	359	6376	693-697	1	1	1
Virtual Histology of Cortical Thickness and Shared Neurobiology in 6 Psychiatric Disorders.	Patel Y; Parker N; Shin J; Howard D; French L; Thomopoulos SI; Pozzi E; Abe Y; Abé C; Anticevic A; Alda M; Aleman A; Alloza C; Alonso-Lana S; Ameis SH; Anagnostou E; McIntosh AA; Arango C; Arnold PD; Asherson P; Assogna F; Auzias G; Ayesa-Arriola R; Bakker G; Banaj N; Banaschewski T; Bandeira CE; Baranov A; Bargalló N; Bau CHD; Baumeister S; Baune BT; Bellgrove MA; Benedetti F; Bertolino A; Boedh…	2021	JAMA Psychiatry	78	1	47-63	1	1	1
Genomic Relationships, Novel Loci, and Pleiotropic Mechanisms across Eight Psychiatric Disorders.		2019	Cell	179	7	1469-1482.e11	1	1	1
						Total studies	28	17	18

## Sheet: 3. Excluded at Full Text Review
Studies Excluded at Full Text Review
Title	Authors	Year	Journal	Volume	Issue	Pages	Exclusion Reason
A comprehensive gene-centric pleiotropic association analysis for 14 psychiatric disorders with GWAS summary statistics.	Lu H; Qiao J; Shao Z; Wang T; Huang S; Zeng P	2021	BMC Med	19	1	314	Outcome measure is dependent on sample sizes;
Global, regional, and national burden of 12 mental disorders in 204 countries and territories, 1990-2019: a systematic analysis for the Global Burden of Disease Study 2019.		2022	Lancet Psychiatry	9	2	137-150	Does not present pairwise genetic/phenotypic overlap/similarity for all group pairs;
Local molecular and global connectomic contributions to cross-disorder cortical abnormalities.	Hansen JY; Shafiei G; Vogel JW; Smart K; Bearden CE; Hoogman M; Franke B; van Rooij D; Buitelaar J; McDonald CR; Sisodiya SM; Schmaal L; Veltman DJ; van den Heuvel OA; Stein DJ; van Erp TGM; Ching CRK; Andreassen OA; Hajek T; Opel N; Modinos G; Aleman A; van der Werf Y; Jahanshad N; Thomopoulos SI; Thompson PM; Carson RE; Dagher A; Misic B	2022	Nat Commun	13	1	4682	Does not present pairwise genetic/phenotypic overlap/similarity for all group pairs;
Risk and protective factors for mental disorders beyond genetics: an evidence-based atlas	Arango C.; Dragioti E.; Solmi M.; Cortese S.; Domschke K.; Murray R.M.; Jones P.B.; Uher R.; Carvalho A.F.; Reichenberg A.; Shin J.I.I.; Andreassen O.A.; Correll C.U.; Fusar-Poli P.	2021	World Psychiatry	20	3	417-436	Does not present pairwise genetic/phenotypic overlap/similarity for all group pairs;
Exploring the genetic overlap between 12 psychiatric disorders	Romero C.; Werme J.; Jansen P.R.; Gelernter J.; Stein M.B.; Levey D.; Polimanti R.; de Leeuw C.; Posthuma D.; Nagel M.; van der Sluis S.	2022	medRxiv				Not peer-reviewed;
Age at onset of mental disorders worldwide: large-scale meta-analysis of 192 epidemiological studies.	Solmi M; Radua J; Olivola M; Croce E; Soardo L; Salazar de Pablo G; Il Shin J; Kirkbride JB; Jones P; Kim JH; Kim JY; Carvalho AF; Seeman MV; Correll CU; Fusar-Poli P	2022	Mol Psychiatry	27	1	281-295	Duplicate study;
Comparing Copy Number Variations in a Danish Case Cohort of Individuals With Psychiatric Disorders.	Calle Sánchez X; Helenius D; Bybjerg-Grauholm J; Pedersen C; Hougaard DM; Børglum AD; Nordentoft M; Mors O; Mortensen PB; Geschwind DH; Montalbano S; Raznahan A; Thompson WK; Ingason A; Werge T	2022	JAMA Psychiatry	79	1	59-69	Does not present pairwise genetic/phenotypic overlap/similarity for all group pairs;
Mapping Research Domain Criteria using a transdiagnostic mini-RDoC assessment in mental disorders: a confirmatory factor analysis.	Förstner BR; Tschorn M; Reinoso-Schiller N; Maričić LM; Röcher E; Kalman JL; Stroth S; Mayer AV; Schwarz K; Kaiser A; Pfennig A; Manook A; Ising M; Heinig I; Pittig A; Heinz A; Mathiak K; Schulze TG; Schneider F; Kamp-Becker I; Meyer-Lindenberg A; Padberg F; Banaschewski T; Bauer M; Rupprecht R; Wittchen HU; Rapp MA	2022	Eur Arch Psychiatry Clin Neurosci				Does not present pairwise genetic/phenotypic overlap/similarity for all group pairs;
Shared mechanisms across the major psychiatric and neurodegenerative diseases.	Wingo TS; Liu Y; Gerasimov ES; Vattathil SM; Wynne ME; Liu J; Lori A; Faundez V; Bennett DA; Seyfried NT; Levey AI; Wingo AP	2022	Nat Commun	13	1	4314	Does not include at least 4 out of 5 pre-specified diagnoses;
Association of accelerometer-derived sleep measures with lifetime psychiatric diagnoses: A cross-sectional study of 89,205 participants from the UK Biobank	Wainberg M.; Jones S.E.; Beaupre L.M.; Hill S.L.; Felsky D.; Rivas M.A.; Lim A.S.P.; Ollila H.M.; Tripathy S.J.	2021	PLoS Medicine	18	10	e1003782	Does not present pairwise genetic/phenotypic overlap/similarity for all group pairs;
Neuroimaging studies within Cognitive Genetics Collaborative Research Organization aiming to replicate and extend works of ENIGMA.	Koshiyama D; Miura K; Nemoto K; Okada N; Matsumoto J; Fukunaga M; Hashimoto R	2022	Hum Brain Mapp	43	1	182-193	Does not present pairwise genetic/phenotypic overlap/similarity for all group pairs;
Classifying major mental disorders genetically.	Cao H; Wang J; Baranova A; Zhang F	2022	Prog Neuropsychopharmacol Biol Psychiatry	112		110410	Duplicate study;
A cross-disorder dosage sensitivity map of the human genome.	Collins RL; Glessner JT; Porcu E; Lepamets M; Brandon R; Lauricella C; Han L; Morley T; Niestroj LM; Ulirsch J; Everett S; Howrigan DP; Boone PM; Fu J; Karczewski KJ; Kellaris G; Lowther C; Lucente D; Mohajeri K; Nõukas M; Nuttle X; Samocha KE; Trinh M; Ullah F; Võsa U; Hurles ME; Aradhya S; Davis EE; Finucane H; Gusella JF; Janze A; Katsanis N; Matyakhina L; Neale BM; Sanders D; Warren S; Hodge …	2022	Cell	185	16	3041-3055.e25	Does not present pairwise genetic/phenotypic overlap/similarity for all group pairs;
Neuroinformatic analyses of common and distinct genetic components associated with major neuropsychiatric disorders.	Lotan A; Fenckova M; Bralten J; Alttoa A; Dixson L; Williams RW; van der Voet M	2014	Front Neurosci	8		331	Outcome measure is dependent on sample sizes;
GWAS SNPs Impact Shared Regulatory Pathways Amongst Multimorbid Psychiatric Disorders and Cognitive Functioning.	Golovina E; Vickers MH; Erb CD; O'Sullivan JM	2020	Front Psychiatry	11		560751	Outcome measure is dependent on sample sizes;
The patterns of family genetic risk scores for eleven major psychiatric and substance use disorders in a Swedish national sample.	Kendler KS; Ohlsson H; Sundquist J; Sundquist K	2021	Transl Psychiatry	11	1	326	Outcome measure is only valid in one direction from one disorder to another;
Common psychiatric disorders share the same genetic origin: a multivariate sibling study of the Swedish population.	Pettersson E; Larsson H; Lichtenstein P	2016	Mol Psychiatry	21	5	717-21	Outcome measure is only valid in one direction from one disorder to another;
Identifying 5 Common Psychiatric Disorders Associated Chemicals Through Integrative Analysis of Genome-Wide Association Study and Chemical-Gene Interaction Datasets.	Cheng S; Wen Y; Ma M; Zhang L; Liu L; Qi X; Cheng B; Liang C; Li P; Kafle OP; Zhang F	2020	Schizophr Bull	46	5	1182-90	Outcome measure is dependent on sample sizes;
Prevalence of behavioral health disorders and associated chronic disease burden in a commercially insured health system: Findings of a case-control study	Young, John Q.; Kline-Simon, Andrea H.; Mordecai, Donald J.; Weisner, Constance	2015	General Hospital Psychiatry	37	2	101-108	Does not include at least 4 out of 5 pre-specified diagnoses;
Register-based metrics of years lived with disability associated with mental and substance use disorders: a register-based cohort study in Denmark.	Weye N; Santomauro DF; Agerbo E; Christensen MK; Iburg KM; Momen NC; Mortensen PB; Pedersen CB; Whiteford HA; McGrath JJ; Plana-Ripoll O	2021	Lancet Psychiatry	8	4	310-319	Does not present pairwise genetic/phenotypic overlap/similarity for all group pairs;
Conditional GWAS analysis to identify disorder-specific SNPs for psychiatric disorders.	Byrne EM; Zhu Z; Qi T; Skene NG; Bryois J; Pardinas AF; Stahl E; Smoller JW; Rietschel M; Owen MJ; Walters JTR; O'Donovan MC; McGrath JG; Hjerling-Leffler J; Sullivan PF; Goddard ME; Visscher PM; Yang J; Wray NR	2021	Mol Psychiatry	26	6	2070-2081	Duplicate study;
Shared molecular neuropathology across major psychiatric disorders parallels polygenic overlap	Gandal, Michael J.; Haney, Jillian R.; Parikshak, Neelroop N.; Leppa, Virpi; Ramaswami, Gokul; Hartl, Chris; Schork, Andrew J.; Appadurai, Vivek; Buil, Alfonso; Werge, Thomas M.; Liu, Chunyu; White, Kevin P.; Horvath, Steve; Geschwind, Daniel H.	2019	Focus (United States)	17	1	66-72	Duplicate study;
Global, regional, and national disability-adjusted life-years (DALYs) for 333 diseases and injuries and healthy life expectancy (HALE) for 195 countries and territories, 1990-2016: A systematic analysis for the Global Burden of Disease Study 2016	Hay, Simon I.; Afshin, Ashkan; Aiyar, Sneha; Alam, Tahiya; Allen, Christine; Arora, Megha; Bannick, Marlena S.; Bennett, James R.; Bienhof, Kelly; Biryukov, Stan; Briant, Paul S.; Bumgarner, Blair; Carter, Austin; Casey, Daniel; Castle, Chris D.; Colombara, Danny; Cromwell, Elizabeth A.; Deiparine, Selina; Dicker, Daniel; Echko, Michelle; Estep, Kara; Farag, Tamer; Flaxman, Abraham D.; Frostad, J…	2017	The Lancet	390	10100	1260-1344	Does not present pairwise genetic/phenotypic overlap/similarity for all group pairs;
Cis-effects on gene expression in the human prenatal brain associated with genetic risk for neuropsychiatric disorders.	Hall LS; Pain O; O'Brien HE; Anney R; Walters JTR; Owen MJ; O'Donovan MC; Bray NJ	2021	Mol Psychiatry	26	6	2082-2088	Does not present pairwise genetic/phenotypic overlap/similarity for all group pairs;
Genome-wide analysis identifies loci with shared effects on five major psychiatric disorders	Smoller, Jordan W.	2012	Neuropsychopharmacology	38	SUPPL. 1	S17-S18	Duplicate study;
DSM-5 field trials in the United States and Canada, part II: Test-retest reliability of selected categorical diagnoses	Regier, Darrel A.; Narrow, William E.; Clarke, Diana E.; Kraemer, Helena C.; Kuramoto, S. Janet; Kuhl, Emily A.; Kupfer, David J.	2013	American Journal of Psychiatry	170	1	59-70	Does not present pairwise genetic/phenotypic overlap/similarity for all group pairs;
Genome-wide transcriptome analyses reveal shared and distinct molecular pathways among major neuropsychiatric illnesses	Gandal, Michael; Parikshak, Neelroop; Stein, Jason; Geschwind, Dan	2014	Neuropsychopharmacology	39	SUPPL. 1	S405	Duplicate study;
GENETIC SHARING OF COPY NUMBER VARIATIONS ACROSS PSYCHIATRIC DISEASES	Glessner, Joseph; Li, Jin; Khan, Munir; Chang, Xiao; Liu, Yichaun; Sleiman, Patrick; Hakonarson, Hakon	2019	European Neuropsychopharmacology	29	Supplement 4	S1052-S1053	Duplicate study;
P.216 Cross-disorder analysis of morphometric abnormalities in six major psychiatric disorders - a secondary analysis of findings from the ENIGMA Consortium	Opel, N.; Goltermann, J.; Baune, B.T.; Dannlowski, U.	2020	European Neuropsychopharmacology	40	Supplement 1	S122-S123	Duplicate study;
The genetic architecture of human brainstem structures and their involvement in common brain disorders	Bahrami, Shahram; Alnaes, Dag; Frei, Oleksandr; Lagerberg, Trine Vik; Connell, Kevin S. O'; Elvsashagen, Torbjorn; Celius, Elisabeth Gulowsen; Harbo, Hanne Flinstad; Hogestol, Einar A.; Malt, Ulrik F.; Melle, Ingrid; Shadrin, Alexey A.; Andreassen, Ole A.; Kaufmann, Tobias; van der Meer, Dennis; Cervenka, Simon; Fatouros-Bergman, Helena; Flyckt, Lena; Jonsson, Erik G.; Farde, L.; Flyckt, L.; Fato…	2020	Nature Communications	11	1	4016	Does not present pairwise genetic/phenotypic overlap/similarity for all group pairs;
Polygenic Risk of Psychiatric Disorders Exhibits Cross-trait Associations in Electronic Health Record Data From European Ancestry Individuals	Verma, Shefali S.; Verma, Anurag; Bucan, Maja; Judy, Renae; Ritchie, Marylyn D.; Rader, Daniel J.; Damrauer, Scott M.; Kember, Rachel L.; Merikangas, Alison K.; Abecasis, Goncalo; Baras, Aris; Cantor, Michael; Coppola, Giovanni; Economides, Aris; Lotta, Luca; Overton, John D.; Reid, Jeffrey G.; Shuldiner, Alan; Beechert, Christina; Forsythe, Caitlin; Fuller, Erin D.; Gu, Zhenhua; Lattari, Michael…	2021	Biological Psychiatry	89	3	236-245	Does not present pairwise genetic/phenotypic overlap/similarity for all group pairs;
Assessment of Neurobiological Mechanisms of Cortical Thinning during Childhood and Adolescence and Their Implications for Psychiatric Disorders	Parker, Nadine; Patel, Yash; Jackowski, Andrea P.; Pan, Pedro M.; Salum, Giovanni Abrahao; Pausova, Zdenka; Paus, Tomas	2020	JAMA Psychiatry	77	11	1127-1136	Does not present pairwise genetic/phenotypic overlap/similarity for all group pairs;
Global, regional, and national incidence, prevalence, and years lived with disability for 328 diseases and injuries for 195 countries, 1990-2016: A systematic analysis for the Global Burden of Disease Study 2016	Vos, Theo; Afshin, Ashkan; Aiyar, Sneha; Alam, Tahiya; Allen, Christine; Bannick, Marlena S.; Barber, Ryan M.; Benson, Jennifer; Bienhoff, Kelly; Biryukov, Stan; Bumgarner, Blair R.; Carter, Austin; Casey, Daniel C.; Castle, Chris D.; Colombara, Danny; Deiparine, Selina; Dicker, Daniel; Douwes-Schultz, Dirk; Estep, Kara; Flaxman, Abraham D.; Foreman, Kyle J.; Fullman, Nancy; Gakidou, Emmanuela; G…	2017	The Lancet	390	10100	1211-1259	Does not present pairwise genetic/phenotypic overlap/similarity for all group pairs;
Risk of miscarriage in women with psychiatric disorders	Magnus, Maria C.; Havdahl, Alexandra; Morken, Nils-Halvdan; Wensaas, Knut-Arne; Wilcox, Allen J.; Haberg, Siri E.	2021	British Journal of Psychiatry	219	3	501-506	Does not present pairwise genetic/phenotypic overlap/similarity for all group pairs;
Comorbidity of physical and mental disorders in the neurodevelopmental genomics cohort study.	Merikangas KR; Calkins ME; Burstein M; He JP; Chiavacci R; Lateef T; Ruparel K; Gur RC; Lehner T; Hakonarson H; Gur RE	2015	Pediatrics	135	4	e927-38	Does not include at least 4 out of 5 pre-specified diagnoses;
Identification of transdiagnostic psychiatric disorder subtypes using unsupervised learning.	Pelin H; Ising M; Stein F; Meinert S; Meller T; Brosch K; Winter NR; Krug A; Leenings R; Lemke H; Nenadić I; Heilmann-Heimbach S; Forstner AJ; Nöthen MM; Opel N; Repple J; Pfarr J; Ringwald K; Schmitt S; Thiel K; Waltemate L; Winter A; Streit F; Witt S; Rietschel M; Dannlowski U; Kircher T; Hahn T; Müller-Myhsok B; Andlauer TFM	2021	Neuropsychopharmacology	46	11	1895-1905	Does not present pairwise genetic/phenotypic overlap/similarity for all group pairs;
The iPSYCH2012 case-cohort sample: new directions for unravelling genetic and environmental architectures of severe mental disorders.	Pedersen CB; Bybjerg-Grauholm J; Pedersen MG; Grove J; Agerbo E; Bækvad-Hansen M; Poulsen JB; Hansen CS; McGrath JJ; Als TD; Goldstein JI; Neale BM; Daly MJ; Hougaard DM; Mors O; Nordentoft M; Børglum AD; Werge T; Mortensen PB	2018	Mol Psychiatry	23	1	6-14	Does not present pairwise genetic/phenotypic overlap/similarity for all group pairs;
Association of Genetic Risk Factors for Psychiatric Disorders and Traits of These Disorders in a Swedish Population Twin Sample.	Taylor MJ; Martin J; Lu Y; Brikell I; Lundström S; Larsson H; Lichtenstein P	2019	JAMA Psychiatry	76	3	280-289	Does not present pairwise genetic/phenotypic overlap/similarity for all group pairs;
Clustering of Multiple Psychiatric Disorders Using Functional Connectivity in the Data-Driven Brain Subnetwork.	Tokuda T; Yamashita O; Sakai Y; Yoshimoto J	2021	Front Psychiatry	12		683280	Does not present pairwise genetic/phenotypic overlap/similarity for all group pairs;
A method to decipher pleiotropy by detecting underlying heterogeneity driven by hidden subgroups applied to autoimmune and neuropsychiatric diseases.	Han B; Pouget JG; Slowikowski K; Stahl E; Lee CH; Diogo D; Hu X; Park YR; Kim E; Gregersen PK; Dahlqvist SR; Worthington J; Martin J; Eyre S; Klareskog L; Huizinga T; Chen WM; Onengut-Gumuscu S; Rich SS; Wray NR; Raychaudhuri S	2016	Nat Genet	48	7	803-10	Does not present pairwise genetic/phenotypic overlap/similarity for all group pairs;
Anomalous brain gyrification patterns in major psychiatric disorders: a systematic review and transdiagnostic integration.	Sasabayashi D; Takahashi T; Takayanagi Y; Suzuki M	2021	Transl Psychiatry	11	1	176	No original research;
Identification of pleiotropy at the gene level between psychiatric disorders and related traits.	Polushina T; Banerjee N; Giddaluru S; Bettella F; Espeseth T; Lundervold AJ; Djurovic S; Cichon S; Hoffmann P; Nöthen MM; Steen VM; Andreassen OA; Le Hellard S	2021	Transl Psychiatry	11	1	410	Does not present pairwise genetic/phenotypic overlap/similarity for all group pairs;
Overlap in genetic risk for cross-disorder vulnerability to mental disorders and genetic risk for altered subcortical brain volumes.	Campbell M; Jahanshad N; Mufford M; Choi KW; Lee P; Ramesar R; Smoller JW; Thompson P; Stein DJ; Dalvie S	2021	J Affect Disord	282		740-756	Does not present pairwise genetic/phenotypic overlap/similarity for all group pairs;
Multivariate analysis of genome-wide data to identify potential pleiotropic genes for five major psychiatric disorders using MetaCCA.	Jia X; Yang Y; Chen Y; Cheng Z; Du Y; Xia Z; Zhang W; Xu C; Zhang Q; Xia X; Deng H; Shi X	2019	J Affect Disord	242		234-243	Does not present pairwise genetic/phenotypic overlap/similarity for all group pairs;
Integrative analysis of genome-wide association studies identifies novel loci associated with neuropsychiatric disorders.	Yao X; Glessner JT; Li J; Qi X; Hou X; Zhu C; Li X; March ME; Yang L; Mentch FD; Hain HS; Meng X; Xia Q; Hakonarson H	2021	Transl Psychiatry	11	1	69	Does not present pairwise genetic/phenotypic overlap/similarity for all group pairs;
Genetic variants in miRNAs differentially expressed during brain development and their relevance to psychiatric disorders susceptibility.	Brum CB; Paixão-Côrtes VR; Carvalho AM; Martins-Silva T; Carpena MX; Ulguim KF; Luquez KYS; Salatino-Oliveira A; Tovo-Rodrigues L	2021	World J Biol Psychiatry	22	6	456-467	Does not present pairwise genetic/phenotypic overlap/similarity for all group pairs;
Affective responses across psychiatric disorders-A dimensional approach.	Hägele C; Friedel E; Schlagenhauf F; Sterzer P; Beck A; Bermpohl F; Stoy M; Held-Poschardt D; Wittmann A; Ströhle A; Heinz A	2016	Neurosci Lett	623		71-8	Does not present pairwise genetic/phenotypic overlap/similarity for all group pairs;
NeuroMark: An automated and adaptive ICA based pipeline to identify reproducible fMRI markers of brain disorders.	Du Y; Fu Z; Sui J; Gao S; Xing Y; Lin D; Salman M; Abrol A; Rahaman MA; Chen J; Hong LE; Kochunov P; Osuch EA; Calhoun VD	2020	Neuroimage Clin	28		102375	Does not present pairwise genetic/phenotypic overlap/similarity for all group pairs;
The role of protein intrinsic disorder in major psychiatric disorders.	Tovo-Rodrigues L; Recamonde-Mendoza M; Paixão-Côrtes VR; Bruxel EM; Schuch JB; Friedrich DC; Rohde LA; Hutz MH	2016	Am J Med Genet B Neuropsychiatr Genet	171	6	848-60	Does not present pairwise genetic/phenotypic overlap/similarity for all group pairs;
Characterization of genome-wide association study data reveals spatiotemporal heterogeneity of mental disorders.	Dai Y; O'Brien TD; Pei G; Zhao Z; Jia P	2020	BMC Med Genomics	13	Suppl 11	192	Does not present pairwise genetic/phenotypic overlap/similarity for all group pairs;
Cis-effects on gene expression in the human prenatal brain associated with genetic risk for neuropsychiatric disorders.	Hall LS; Pain O; O'Brien HE; Anney R; Walters JTR; Owen MJ; O'Donovan MC; Bray NJ	2020	Mol Psychiatry				Does not present pairwise genetic/phenotypic overlap/similarity for all group pairs;
Assessing the Causal Effects of Human Serum Metabolites on 5 Major Psychiatric Disorders.	Yang J; Yan B; Zhao B; Fan Y; He X; Yang L; Ma Q; Zheng J; Wang W; Bai L; Zhu F; Ma X	2020	Schizophr Bull	46	4	804-813	Does not present pairwise genetic/phenotypic overlap/similarity for all group pairs;
Copy number variation meta-analysis reveals a novel duplication at 9p24 associated with multiple neurodevelopmental disorders.	Glessner JT; Li J; Wang D; March M; Lima L; Desai A; Hadley D; Kao C; Gur RE; Cohen N; Sleiman PMA; Li Q; Hakonarson H	2017	Genome Med	9	1	106	Does not present pairwise genetic/phenotypic overlap/similarity for all group pairs;
Inflammation-related biomarkers in major psychiatric disorders: a cross-disorder assessment of reproducibility and specificity in 43 meta-analyses.	Yuan N; Chen Y; Xia Y; Dai J; Liu C	2019	Transl Psychiatry	9	1	233	Does not present pairwise genetic/phenotypic overlap/similarity for all group pairs;
White matter microstructural alterations across four major psychiatric disorders: mega-analysis study in 2937 individuals.	Koshiyama D; Fukunaga M; Okada N; Morita K; Nemoto K; Usui K; Yamamori H; Yasuda Y; Fujimoto M; Kudo N; Azechi H; Watanabe Y; Hashimoto N; Narita H; Kusumi I; Ohi K; Shimada T; Kataoka Y; Yamamoto M; Ozaki N; Okada G; Okamoto Y; Harada K; Matsuo K; Yamasue H; Abe O; Hashimoto R; Takahashi T; Hori T; Nakataki M; Onitsuka T; Holleran L; Jahanshad N; van Erp TGM; Turner J; Donohoe G; Thompson PM; Ka…	2020	Mol Psychiatry	25	4	883-895	Does not present pairwise genetic/phenotypic overlap/similarity for all group pairs;
GPA: a statistical approach to prioritizing GWAS results by integrating pleiotropy and annotation.	Chung D; Yang C; Li C; Gelernter J; Zhao H	2014	PLoS Genet	10	11	e1004787	Does not present effect-sizes
Gene-based analyses reveal novel genetic overlap and allelic heterogeneity across five major psychiatric disorders.	Zhao H; Nyholt DR	2017	Hum Genet	136	2	263-274	Does not present effect-sizes
Age at onset of mental disorders worldwide: large-scale meta-analysis of 192 epidemiological studies.	Solmi M; Radua J; Olivola M; Croce E; Soardo L; Salazar de Pablo G; Il Shin J; Kirkbride JB; Jones P; Kim JH; Kim JY; Carvalho AF; Seeman MV; Correll CU; Fusar-Poli P	2021	Mol Psychiatry				Does not present effect-sizes
Identifying common genome-wide risk genes for major psychiatric traits.	Liu S; Rao S; Xu Y; Li J; Huang H; Zhang X; Fu H; Wang Q; Cao H; Baranova A; Jin C; Zhang F	2020	Hum Genet	139	2	185-198	Does not present effect-sizes

## Sheet: 4. Sample Sizes
Sample Sizes
study	Schizophrenia	Bipolar disorder	Major depressive disorder	Autism spectrum disorder	ADHD	Anorexia nervosa	Anxiety disorders	OCD	Tourette syndrome	PTSD	Alzheimer's disease	Total for the five pre-specified disorders
Anttila et al. 2018	33640	20352	66358	6197	12645	3495	5761	2936	4220	2424	17008	139192
Lee et al. 2019	33640	20352	130664	18381	19099	3495	NA	7037	8695	NA	NA	222136
Lee et al. 2013	9087	6704	9041	3303	4163	NA	NA	NA	NA	NA	NA	32298
Schork et al. 2019	2429	1404	18597	12371	14500	3236	NA	NA	NA	NA	NA	49301
Sey et al. 2020	1126	20352	246363	18381	20183	NA	NA	NA	NA	NA	NA	306405
Selzam et al. 2018	11428	16630	76635	NA	9419	NA	105131	NA	NA	NA	NA	114112
Wang et al. 2017	6476	12215	49650	1263	25141	2708	68428	3679	NA	3594	481	94745
Gandal et al. 2018	159	94	87	50	NA	NA	NA	NA	NA	NA	NA	390
Radonjic et al. 2021	4474	1837	1911	1571	2246	NA	NA	1498	NA	NA	NA	12039
Opel et al. 2020	4474	1837	1902	1658	733	NA	NA	NA	NA	NA	NA	10604
Patel et al. 2021	2688	1547	2658	1748	NA	NA	NA	2266	NA	NA	NA	8641
Kaufmann et al. 2019	1110	459	208	925	725	NA	NA	NA	NA	NA	739	3427
Moreau et al. 2022	283	44	NA	472	223	NA	NA	NA	NA	NA	NA	1022
Bulick-Sullivan et al. 2015	70100	16731	18759	10263	NA	17767	NA	NA	NA	NA	54162	115853
Byrne et al. 2020	40675	20352	135458	18381	19099	NA	NA	NA	NA	NA	NA	233965
Waldman et al. 2020	36989	20352	59851	18382	20183	3495	7016	2688	NA	2424	NA	155757
Wu et al. 2020	65967	41653	NA	46350	55374	NA	NA	NA	NA	NA	NA	209344
Hammerschlag et al. 2018	40675	20129	59851	18381	20183	NA	NA	NA	NA	NA	NA	159219
Cao et al. 2022	33426	20129	NA	18382	20183	3495	7016	2688	4819	2424	NA	92120
Peyrot et al. 2021	40675	20352	170756	18381	19099	16992	NA	2688	4819	NA	NA	269263
Wen et al. 2019	36989	7481	NA	7387	20183	NA	NA	NA	NA	NA	NA	72040
Ohi et al. 2020	35476	7481	59851	18381	20183	NA	NA	NA	NA	NA	NA	141372
Gerring et al. 2022	40675	20352	246363	18382	19099	16992	31977	2688	4819	23212	NA	344871
Grotzinger 2022	53386	20352	306214	18381	39282	16992	30993	2688	4819	12255	NA	437615
Hindley 2022	53386	41917	135458	NA	19099	NA	NA	NA	NA	NA	NA	249860
Li 2022	69369	41917	170756	18381	20183	NA	NA	NA	NA	NA	NA	320606
Patel 2022	2127	972	2767	1344	1116	NA	NA	NA	NA	NA	NA	8326
Sadeghi 2022	535	510	240	187	NA	NA	NA	NA	NA	NA	906	1472
											Minimum	390
											Maximum	437615
											Median	114982

## Sheet: 5. Case Definition
Case Definition
study	Schizophrenia	Bipolar disorder	Major Depressive Disorder	Autism Spectrum Disorder	ADHD	Anorexia nervosa	Anxiety disorders	OCD	Tourette's Disorder	PTSD	Alzheimer's Disease
Anttila et al. 2018	Schizophrenia	Bipolar disorder	Major Depressive Disorder	Autism Spectrum Disorder	Attention-Deficit/Hyperactivity Disorder	Anorexia nervosa	Anxiety disorders (DSM-IV)	Obsessive-Compulsive Disorder	Tourette syndrome	Posttraumatic Stress Disorder	Alzheimer’s Disease
Lee et al. 2019	Schizophrenia	Bipolar disorder	Major Depression	Autism Spectrum Disorder	Attention-Deficit/Hyperactivity Disorder	Anorexia nervosa	NA	Obsessive-Compulsive Disorder	Tourette syndrome	NA	NA
Lee et al. 2013	Schizophrenia	Bipolar disorder	Major Depressive Disorder	Autism Spectrum Disorder	Attention-Deficit/Hyperactivity Disorder	NA	NA	NA	NA	NA	NA
Bulick-Sullivan et al. 2015	Schizophrenia	Bipolar disorder	Major Depressive Disorder	Autism Spectrum Disorder	NA	Anorexia nervosa	NA	NA	NA	NA	Alzheimer’s Disease
Byrne et al. 2020	Schizophrenia	Bipolar disorder	Major Depressive Disorder	Autism Spectrum Disorder	Attention-Deficit/Hyperactivity Disorder	NA	NA	NA	NA	NA	NA
Waldman et al. 2020	Schizophrenia	Bipolar disorder	Major Depressive Disorder	Autism Spectrum Disorder	Attention-Deficit/Hyperactivity Disorder	Anorexia nervosa	Anxiety disorders (DSM-IV)	Obsessive-Compulsive Disorder	NA	Posttraumatic Stress Disorder	NA
Wu et al. 2020	Schizophrenia	Bipolar disorder	NA	Autism Spectrum Disorder	Attention-Deficit/Hyperactivity Disorder	NA	NA	NA	NA	NA	NA
Hammerschlag et al. 2018	Schizophrenia	Bipolar disorder	Major Depressive Disorder	Autism Spectrum Disorder	Attention-Deficit/Hyperactivity Disorder	NA	NA	NA	NA	NA	NA
Cao et al. 2022	Schizophrenia	Bipolar disorder	NA	Autism Spectrum Disorder	Attention-Deficit/Hyperactivity Disorder	Anorexia nervosa	Anxiety disorders (DSM-IV)	Obsessive-Compulsive Disorder	Tourette syndrome	Posttraumatic Stress Disorder	NA
Peyrot et al. 2021	Schizophrenia	Bipolar disorder	Major Depressive Disorder	Autism Spectrum Disorder	Attention-Deficit/Hyperactivity Disorder	NA	NA	NA	NA	NA	NA
Wen et al. 2019	Schizophrenia	Bipolar disorder	Major Depressive Disorder	Autism Spectrum Disorder	Attention-Deficit/Hyperactivity Disorder	NA	NA	NA	NA	NA	NA
Ohi et al. 2020	Schizophrenia	Bipolar disorder	Major Depressive Disorder	Autism Spectrum Disorder	Attention-Deficit/Hyperactivity Disorder	NA	NA	NA	NA	NA	NA
Schork et al. 2019	F20	F30/31	F32/F33/F34/F38/F39	F84.0/F84.1/F84.5/F84.8/F84.9	F90.0	F50.0/F50.1	NA	NA	NA	NA	NA
Sey et al. 2020	Schizophrenia	Bipolar disorder	Major Depressive Disorder	Autism Spectrum Disorder	Attention-Deficit/Hyperactivity Disorder	NA	NA	NA	NA	NA	Alzheimer’s Disease
Selzam et al. 2018	F20	F30/F31	F32/F33/F34/F38/F39	NA	F90	NA	F40/F41/F42/F44/F45/F48	NA	NA	NA	NA
Wang et al. 2017	295/298.0/298.1/298.8/298.9	296.0/296.1/296.4/296.5/296.6/296.7/296.8	296.2/296.3/311	NA	314	NA	300.0/300.2/313	NA	NA	NA	NA
Gandal et al. 2018	Schizophrenia	Bipolar disorder	Depression	Autism	NA	NA	NA	NA	NA	NA	NA
Radonjic et al. 2021	Schizophrenia	Bipolar disorder	Major Depressive Disorder	Autism Spectrum Disorder	Attention-Deficit/Hyperactivity Disorder	NA	NA	Obsessive-Compulsive Disorder	NA	NA	NA
Opel et al. 2020	Schizophrenia	Bipolar disorder	Major Depressive Disorder	Autism Spectrum Disorder	Attention-Deficit/Hyperactivity Disorder	NA	NA	Obsessive-Compulsive Disorder	NA	NA	NA
Patel et al. 2020	Schizophrenia	Bipolar disorder	Major Depressive Disorder	Autism Spectrum Disorder	Attention-Deficit/Hyperactivity Disorder	NA	NA	Obsessive-Compulsive Disorder	NA	NA	NA
Kaufmann et al. 2019	Schizophrenia	Bipolar disorder	Major Depressive Disorder	Autism Spectrum Disorder	Attention-Deficit/Hyperactivity Disorder	NA	NA	Obsessive-Compulsive Disorder	NA	NA	Dementia including Alzheimer’s disease
Moreau et al. 2022	Schizophrenia	Bipolar disorder	Neuroticism continuous trait	Autism Spectrum Disorder	Attention-Deficit/Hyperactivity Disorder	NA	NA	Obsessive-Compulsive Disorder	NA	NA	NA
Gerring et al. 2022	Schizophrenia	Bipolar disorder	Major Depressive Disorder	Autism Spectrum Disorder	Attention-Deficit/Hyperactivity Disorder	Anorexia nervosa	Anxiety disorders (DSM-IV)	Obsessive-Compulsive Disorder	Tourette syndrome	Posttraumatic Stress Disorder	NA
Grotzinger et al. 2022	Schizophrenia	Bipolar disorder	Major Depressive Disorder	Autism Spectrum Disorder	ADHD	Anorexia nervosa	Anxiety disorders	OCD	Tourette's Disorder	Posttraumatic Stress Disorder	NA
Hindley et al. 2022	Schizophrenia	Bipolar disorder	Major Depressive Disorder	NA	ADHD	NA	NA	NA	NA	NA	NA
Li et al. 2022	Schizophrenia	Bipolar disorder	Major Depressive Disorder	NA	ADHD	NA	NA	NA	NA	NA	NA
Patel et al. 2022	Schizophrenia	Bipolar disorder	Major Depressive Disorder	Autism Spectrum Disorder	Attention-Deficit/Hyperactivity Disorder	NA	NA	NA	NA	NA	NA
Sadeghi et al. 2022	Schizophrenia	Bipolar disorder	Major Depressive Disorder	Autism Spectrum Disorder	NA	NA	NA	NA	NA	NA	Alzheimer’s Disease

## Sheet: 6. Quality Evaluation
	SELECTION				COMPARABILITY	EXPOSURE		TOTAL
study	1) Is the Case Definition Adequate?	2) Representativeness of the Cases	3) Selection of Controls	4) Definition of Controls	1) Comparability of Cases and Controls on the Basis of the Design or Analysis	1) Ascertainment of Exposure	2) Non-Response Rate
Anttila et al. 2018	1	0	0	1	2	1	0	5
Lee et al. 2019	1	0	0	1	2	1	0	5
Lee et al. 2013	1	0	0	1	2	1	0	5
Bulick-Sullivan et al. 2015	1	0	0	1	2	1	0	5
Byrne et al. 2020	1	0	0	1	2	1	0	5
Waldman et al. 2020	1	0	0	1	2	1	0	5
Wu et al. 2020	1	0	0	1	2	1	0	5
Hammerschlag 2018	1	0	0	1	2	1	0	5
Cao et al. 2022	1	0	0	1	2	1	0	5
Peyrot et al. 2021	1	0	0	1	2	1	0	5
Wen et al. 2019	1	0	0	1	2	1	0	5
Schork et al. 2019	1	1	1	1	2	1	0	7
Sey et al. 2020	1	0	0	1	2	1	0	5
Gandal et al. 2018	1	0	0	0	2	1	0	4
Radonjic et al. 2021	1	0	0	1	2	1	0	5
Opel et al. 2020	1	0	0	1	2	1	0	5
Patel et al. 2020	1	0	0	1	2	1	0	5
Kaufmann et al. 2019	1	0	0	0	2	1	0	4
Moreau et al. 2022	1	0	0	0	2	1	0	4
Selzam et al. 2018	1	1	1	0	2	1	1	7
Wang et al. 2017	1	1	1	0	2	1	1	7
Ohi et al. 2020	1	0	0	1	2	1	0	5
Gerring et al. 2022	1	0	0	1	2	1	0	5
Grotzinger et al. 2022	1	0	0	1	2	1	0	5
Hindley et al. 2022	1	0	0	1	2	1	0	5
Li et al. 2022	1	0	0	1	2	1	0	5
Patel et al. 2022	1	0	0	1	2	1	0	5
Sadeghi et al. 2022	1	0	0	0	2	1	0	4
							Minimum	4
							Maximum	7
							Median	5

## Sheet: 7. PCA graph of variables
Principal Component Analysis Graph of Variables

## Sheet: 8. PCA sensitivity analysis
Sensitivity analysis on the principal component analysis

## Sheet: 9. Risk in relatives
Risk in First-Degree Relatives
Source of data for observed risk ratios
diagnosis_1	diagnosis_2	type	Title	First author	Year	Journal	Volume	Issue	Pages
Schizophrenia	Bipolar disorder	risk in first-degree relatives	Co-aggregation of major psychiatric disorders in individuals with first-degree relatives with schizophrenia: a nationwide	Cheng CM, Chang WH, Chen MH, Tsai CF, Su TP, Li CT, Tsai SJ, Hsu JW, Huang KL, Lin WC, Chen TJ	2018	Molecular Psychiatry	23	8	1756-63
Schizophrenia	Major depressive disorder	risk in first-degree relatives	Co-aggregation of major psychiatric disorders in individuals with first-degree relatives with schizophrenia: a nationwide	Cheng CM, Chang WH, Chen MH, Tsai CF, Su TP, Li CT, Tsai SJ, Hsu JW, Huang KL, Lin WC, Chen TJ	2018	Molecular Psychiatry	23	8	1756-63
Schizophrenia	Autism spectrum disorder	risk in first-degree relatives	Co-aggregation of major psychiatric disorders in individuals with first-degree relatives with schizophrenia: a nationwide	Cheng CM, Chang WH, Chen MH, Tsai CF, Su TP, Li CT, Tsai SJ, Hsu JW, Huang KL, Lin WC, Chen TJ	2018	Molecular Psychiatry	23	8	1756-63
Bipolar disorder	Major depressive disorder	risk in first-degree relatives	Risk and coaggregation of major psychiatric disorders among first-degree relatives of patients with bipolar disorder: a nationwide population-based study	Chen MH, Hsu JW, Huang KL, Su TP, Li CT, Lin WC, Tsai SJ, Cheng CM, Chang WH, Pan TL, Chen TJ	2019	Psychological Medicine	49	14	2397-404
Bipolar disorder	Autism spectrum disorder	risk in first-degree relatives	Risk and coaggregation of major psychiatric disorders among first-degree relatives of patients with bipolar disorder: a nationwide population-based study	Chen MH, Hsu JW, Huang KL, Su TP, Li CT, Lin WC, Tsai SJ, Cheng CM, Chang WH, Pan TL, Chen TJ	2019	Psychological Medicine	49	14	2397-404
Autism spectrum disorder	Major depressive disorder	risk in first-degree relatives	Familial coaggregation of major psychiatric disorders in first-degree relatives of individuals with autism spectrum disorder: a nationwide population-based study	Wang HE, Cheng CM, Bai YM, Hsu JW, Huang KL, Su TP, Tsai SJ, Li CT, Chen TJ, Leventhal BL, Chen MH	2022	Psychological Medicine	52	8	1437-47
Schizophrenia	ADHD	risk in first-degree relatives	Co-aggregation of major psychiatric disorders in individuals with first-degree relatives with schizophrenia: a nationwide	Cheng CM, Chang WH, Chen MH, Tsai CF, Su TP, Li CT, Tsai SJ, Hsu JW, Huang KL, Lin WC, Chen TJ	2018	Molecular Psychiatry	23	8	1756-63
ADHD	Bipolar disorder	risk in first-degree relatives	Coaggregation of major psychiatric disorders in first-degree relatives of individuals with attention-deficit/hyperactivity disorder: A nationwide population-based study	Chen MH, Pan TL, Huang KL, Hsu JW, Bai YM, Su TP, Li CT, Tsai SJ, Cheng CM, Chen TJ	2019	The Journal of clinical psychiatry	80	3	11619
ADHD	Major depressive disorder	risk in first-degree relatives	Coaggregation of major psychiatric disorders in first-degree relatives of individuals with attention-deficit/hyperactivity disorder: A nationwide population-based study	Chen MH, Pan TL, Huang KL, Hsu JW, Bai YM, Su TP, Li CT, Tsai SJ, Cheng CM, Chen TJ	2019	The Journal of clinical psychiatry	80	3	11619
ADHD	Autism spectrum disorder	risk in first-degree relatives	Coaggregation of major psychiatric disorders in first-degree relatives of individuals with attention-deficit/hyperactivity disorder: A nationwide population-based study	Chen MH, Pan TL, Huang KL, Hsu JW, Bai YM, Su TP, Li CT, Tsai SJ, Cheng CM, Chen TJ	2019	The Journal of clinical psychiatry	80	3	11619
Bipolar disorder	Schizophrenia	risk in first-degree relatives	Risk and coaggregation of major psychiatric disorders among first-degree relatives of patients with bipolar disorder: a nationwide population-based study	Chen MH, Hsu JW, Huang KL, Su TP, Li CT, Lin WC, Tsai SJ, Cheng CM, Chang WH, Pan TL, Chen TJ	2019	Psychological Medicine	49	14	2397-404
Autism spectrum disorder	Schizophrenia	risk in first-degree relatives	Familial coaggregation of major psychiatric disorders in first-degree relatives of individuals with autism spectrum disorder: a nationwide population-based study	Wang HE, Cheng CM, Bai YM, Hsu JW, Huang KL, Su TP, Tsai SJ, Li CT, Chen TJ, Leventhal BL, Chen MH	2022	Psychological Medicine	52	8	1437-47
Autism spectrum disorder	Bipolar disorder	risk in first-degree relatives	Familial coaggregation of major psychiatric disorders in first-degree relatives of individuals with autism spectrum disorder: a nationwide population-based study	Wang HE, Cheng CM, Bai YM, Hsu JW, Huang KL, Su TP, Tsai SJ, Li CT, Chen TJ, Leventhal BL, Chen MH	2022	Psychological Medicine	52	8	1437-47
ADHD	Schizophrenia	risk in first-degree relatives	Coaggregation of major psychiatric disorders in first-degree relatives of individuals with attention-deficit/hyperactivity disorder: A nationwide population-based study	Chen MH, Pan TL, Huang KL, Hsu JW, Bai YM, Su TP, Li CT, Tsai SJ, Cheng CM, Chen TJ	2019	The Journal of clinical psychiatry	80	3	11619
Bipolar disorder	ADHD	risk in first-degree relatives	Risk and coaggregation of major psychiatric disorders among first-degree relatives of patients with bipolar disorder: a nationwide population-based study	Chen MH, Hsu JW, Huang KL, Su TP, Li CT, Lin WC, Tsai SJ, Cheng CM, Chang WH, Pan TL, Chen TJ	2019	Psychological Medicine	49	14	2397-404
Autism spectrum disorder	ADHD	risk in first-degree relatives	Familial coaggregation of major psychiatric disorders in first-degree relatives of individuals with autism spectrum disorder: a nationwide population-based study	Wang HE, Cheng CM, Bai YM, Hsu JW, Huang KL, Su TP, Tsai SJ, Li CT, Chen TJ, Leventhal BL, Chen MH	2022	Psychological Medicine	52	8	1437-47

[truncated: 1 more sheets: 10. Publication overlap]
